# Supplementary material for: The financial impact of MD-PhD training compared with MD training for academic physicians
Source: JCI Insight. 2024 Dec 20;9(24):e183476. doi: 10.1172/jci.insight.183476 (PMC11665557; doi:10.1172/jci.insight.183476)
Supplement: Supporting data values [file jciinsight-9-183476-s260.xlsx]

## Sheet: Table 1
Adult Medical Specialties	Lifetime NPV - MD Pathway	Lifetime NPV - MD-PhD Pathway	Difference
Rheumatology	4.72649e+06	4.49725e+06	229245
Endocrinology	4.70362e+06	4.47216e+06	231456
Family Medicine	4.96113e+06	4.72687e+06	234261
Allergy/Immunology	4.76928e+06	4.53491e+06	234364
Infectious Diseases	4.71144e+06	4.47208e+06	239363
Psychiatry	5.4248e+06	5.09862e+06	326171
PM&R	5.54354e+06	5.21153e+06	332005
Neurology	5.57486e+06	5.22133e+06	353533
Nephrology	5.47091e+06	5.11706e+06	353856
General Internal Medicine	5.66825e+06	5.30459e+06	363655
Hospitalist Medicine	5.64349e+06	5.27482e+06	368675
Pathology	5.90577e+06	5.48009e+06	425673
Pulmonology	6.09873e+06	5.66314e+06	435594
Emergency Medicine	6.72761e+06	6.19576e+06	531854
Hematology/Oncology	6.67582e+06	6.09828e+06	577537
Critical Care	7.285e+06	6.64374e+06	641263
Gastroenterology	7.41084e+06	6.72278e+06	688058
Radiology (Diagnostic)	9.45344e+06	8.70682e+06	746615
Cardiology	8.04991e+06	7.28337e+06	766538
Anesthesiology	8.45556e+06	7.66653e+06	789035
Dermatology	8.76367e+06	7.87898e+06	884684
Radiation Oncology	9.69064e+06	8.63571e+06	1.05492e+06
Adult Surgical Specialties	Lifetime NPV - MD Pathway	Lifetime NPV - MD-PhD Pathway	Difference
General Surgery	8.68293e+06	7.80068e+06	882253
Ophthalmology	7.38197e+06	6.7223e+06	659671
OBGYN	7.80204e+06	7.10074e+06	701300
Otolaryngology	9.03955e+06	8.08506e+06	954495
Urology	9.28277e+06	8.2828e+06	999966
Orthopedic Surgery	1.17044e+07	1.03543e+07	1.35012e+06
Plastic Surgery	1.17551e+07	1.03148e+07	1.4403e+06
Neurosurgery	1.39056e+07	1.2066e+07	1.83964e+06
Pediatric Medical Specialties	Lifetime NPV - MD Pathway	Lifetime NPV - MD-PhD Pathway	Difference
Adolescent Medicine	4.08392e+06	3.94911e+06	134814
Pediatric Endocrinology	3.96556e+06	3.84442e+06	121139
Pediatric Infectious Diseases	4.03293e+06	3.89419e+06	138737
Pediatric Nephrology	4.29014e+06	4.10847e+06	181664
Pediatric Hospital Medicine	4.3944e+06	4.20885e+06	185556
Pediatric Rheumatology	4.30953e+06	4.11986e+06	189667
Pediatric Allergy/Immunology	4.43822e+06	4.24136e+06	196863
General Pediatrics	4.70201e+06	4.48669e+06	215315
Pediatric Pulmonology	4.58684e+06	4.36802e+06	218823
Pediatric Hematology/Oncology	4.57235e+06	4.33633e+06	236022
Pediatric Neurology	4.86029e+06	4.6096e+06	250690
Child and Adolescent Psychiatry	5.07509e+06	4.784e+06	291097
Pediatric Gastroenterology	5.01067e+06	4.71417e+06	296498
Pediatric Emergency Medicine	5.30155e+06	4.96604e+06	335510
Neonatology	5.92525e+06	5.49164e+06	433614
Pediatric Critical Care	6.02937e+06	5.55724e+06	472137
Pediatric Cardiology	6.39742e+06	5.83768e+06	559735

## Sheet: Table 2
Adult Medical	Lifetime NPV - MD Pathway	Lifetime NPV - MD-PhD Pathway
Allergy/Immunology - MEN	4.81316e+06	4.5768e+06
Anesthesiology - MEN	8.56194e+06	7.76001e+06
Cardiology- MEN	8.24536e+06	7.46111e+06
Critical Care - MEN	7.15043e+06	6.55345e+06
Dermatology - MEN	9.50241e+06	8.53564e+06
Emergency Medicine - MEN	6.78426e+06	6.24942e+06
Endocrinology - MEN	4.92516e+06	4.6632e+06
Family Medicine - MEN	5.12766e+06	4.87396e+06
Gastroenterology - MEN	7.60731e+06	6.89344e+06
General Internal Medicine - MEN	5.91716e+06	5.51658e+06
Hematology/Oncology - MEN	6.72961e+06	6.15147e+06
Hospitalist Medicine - MEN	5.76319e+06	5.3735e+06
Infectious Diseases - MEN	4.76926e+06	4.5215e+06
Nephrology - MEN	5.59529e+06	5.22511e+06
Neurology - MEN	5.66981e+06	5.30813e+06
Pathology - MEN	5.96022e+06	5.52474e+06
PM&R - MEN	5.87515e+06	5.49405e+06
Psychiatry - MEN	5.48137e+06	5.15074e+06
Pulmonology - MEN	6.27285e+06	5.81352e+06
Radiation Oncology - MEN	9.77421e+06	8.7011e+06
Radiology (Diagnostic) - MEN	9.56371e+06	8.78827e+06
Rheumatology - MEN	4.9258e+06	4.66713e+06
Allergy/Immunology - WOMEN	4.60511e+06	4.39854e+06
Anesthesiology - WOMEN	8.01135e+06	7.2967e+06
Cardiology - WOMEN	6.99163e+06	6.38637e+06
Critical Care - WOMEN	7.13117e+06	6.49874e+06
Dermatology - WOMEN	8.2917e+06	7.46941e+06
Emergency Medicine - WOMEN	6.47315e+06	5.97666e+06
Endocrinology - WOMEN	4.38102e+06	4.20992e+06
Family Medicine- WOMEN	4.77512e+06	4.56807e+06
Gastroenterology - WOMEN	6.59315e+06	6.05314e+06
General Internal Medicine - WOMEN	5.281e+06	4.98481e+06
Hematology/Oncology - WOMEN	6.2691e+06	5.76915e+06
Hospitalist Medicine - WOMEN	5.33225e+06	5.01743e+06
Infectious Diseases - WOMEN	4.50439e+06	4.30487e+06
Nephrology - WOMEN	5.22693e+06	4.91332e+06
Neurology - WOMEN	5.24878e+06	4.95115e+06
Pathology - WOMEN	5.79783e+06	5.39364e+06
PM&R - WOMEN	5.01311e+06	4.76329e+06
Psychiatry - WOMEN	5.20541e+06	4.91661e+06
Pulmonology - WOMEN	5.6144e+06	5.26386e+06
Radiation Oncology - WOMEN	9.38252e+06	8.39401e+06
Radiology (Diagnostic) - WOMEN	9.07589e+06	8.18364e+06
Rheumatology - WOMEN	4.27803e+06	4.13853e+06
Adult Surgical	Lifetime NPV - MD Pathway	Lifetime NPV - MD-PhD Pathway
General Surgery - Men	8.84596e+06	7.95073e+06
Neurosurgery - MEN	1.41e+07	1.22348e+07
OBGYN - MEN	8.54156e+06	7.74267e+06
Ophthalmology - MEN	7.78048e+06	7.07491e+06
Orthopedic Surgery - MEN	1.25247e+07	1.10321e+07
Otolaryngology - MEN	9.19903e+06	8.22921e+06
Plastic Surgery - MEN	1.22494e+07	1.07462e+07
Urology - MEN	9.4141e+06	8.40152e+06
General Surgery - Women	7.95617e+06	7.19241e+06
Neurosurgery - WOMEN	1.00263e+07	8.93882e+06
OBGYN - WOMEN	7.23161e+06	6.62817e+06
Ophthalmology - WOMEN	6.43368e+06	5.92999e+06
Orthopedic Surgery - WOMEN	9.58113e+06	8.55939e+06
Otolaryngology -WOMEN	7.70097e+06	6.98009e+06
Plastic Surgery - WOMEN	9.47038e+06	8.4314e+06
Urology - WOMEN	8.10662e+06	7.30213e+06
Pediatric Medical	Lifetime NPV - MD Pathway	Lifetime NPV - MD-PhD Pathway
Adolescent Medicine - MEN	4.27744e+06	4.11681e+06
Pediatric Allergy/Immunology - MEN	4.63242e+06	4.40695e+06
Pediatric Cardiology - MEN	6.6514e+06	6.04137e+06
Child and Adolescent Psychiatry - MEN	5.21778e+06	4.90239e+06
Pediatric Critical Care - MEN	6.22958e+06	5.73375e+06
Pediatric Emergency Medicine - MEN	5.35538e+06	5.01511e+06
Pediatric Endocrinology - MEN	3.98822e+06	3.86327e+06
Pediatric Gastroenterology - MEN	5.11707e+06	4.801e+06
General Pediatrics - MEN	5.17835e+06	4.88591e+06
Pediatric Hematology/Oncology - MEN	4.71925e+06	4.45314e+06
Pediatric Hospital Medicine - MEN	4.47572e+06	4.27866e+06
Pediatric Infectious Diseases - MEN	4.18621e+06	4.01362e+06
Neonatology - MEN	6.15761e+06	5.69413e+06
Pediatric Nephrology - MEN	4.51438e+06	4.27896e+06
Pediatric Neurology - MEN	4.91769e+06	4.65966e+06
Pediatric Pulmonology - MEN	4.65688e+06	4.43439e+06
Pediatric Rheumatology - MEN	4.45781e+06	4.24334e+06
Adolescent Medicine - WOMEN	3.99142e+06	3.87301e+06
Pediatric Allergy/Immunology - WOMEN	4.34244e+06	4.15948e+06
Pediatric Cardiology - WOMEN	5.67674e+06	5.27021e+06
Child and Adolescent Psychiatry - WOMEN	4.72541e+06	4.50959e+06
Pediatric Critical Care - WOMEN	5.62616e+06	5.2211e+06
Pediatric Emergency Medicine - WOMEN	5.27249e+06	4.93955e+06
Pediatric Endocrinology - WOMEN	3.89292e+06	3.78861e+06
Pediatric Gastroenterology - WOMEN	4.85913e+06	4.59254e+06
General Pedatrics - WOMEN	4.3578e+06	4.20662e+06
Pediatric Hematology/Oncology - WOMEN	4.28205e+06	4.11159e+06
Pediatric Hospital Medicine - WOMEN	4.08433e+06	3.95945e+06
Pediatric Infectious Diseases - WOMEN	3.77953e+06	3.69615e+06
Neonatology - WOMEN	5.64576e+06	5.26445e+06
Pediatric Nephrology - WOMEN	3.86912e+06	3.79e+06
Pediatric Neurology - WOMEN	4.6968e+06	4.47857e+06
Pediatric Pulmonology - WOMEN	4.43378e+06	4.24269e+06
Pediatric Rheumatology - WOMEN	4.13862e+06	3.98675e+06

## Sheet: Table 3
Adult Medical Specialties	Lifetime NPV - MD Pathway	Lifetime NPV - MD-PhD Pathway with Gap Year	Lifetime NPV - MD-PhD Pathway with Instructor Year
Allergy/Immunology	4.76928e+06	4.4271e+06	4.46347e+06
Anesthesiology	8.45556e+06	7.49694e+06	7.59186e+06
Cardiology	8.04991e+06	7.10705e+06	7.14465e+06
Critical Care	7.285e+06	6.48502e+06	6.5115e+06
Dermatology	8.76367e+06	7.69105e+06	7.74536e+06
Emergency Medicine	6.72761e+06	6.05524e+06	6.12539e+06
Endocrinology	4.70362e+06	4.36363e+06	4.39578e+06
Family Medicine	4.96113e+06	4.6272e+06	4.7103e+06
Gastroenterology	7.41084e+06	6.55281e+06	6.58921e+06
General Internal Medicine	5.66825e+06	5.18664e+06	5.24412e+06
Hematology/Oncology	6.67582e+06	5.94097e+06	5.97621e+06
Hospitalist Medicine	5.64349e+06	5.15119e+06	5.22346e+06
Infectious Diseases	4.71144e+06	4.36164e+06	4.39402e+06
Nephrology	5.47091e+06	4.99346e+06	5.01653e+06
Neurology	5.57486e+06	5.10199e+06	5.13043e+06
Pathology	5.90577e+06	5.34913e+06	5.38977e+06
PM&R	5.54354e+06	5.09718e+06	5.15505e+06
Psychiatry	5.4248e+06	4.98314e+06	5.04465e+06
Pulmonology	6.09873e+06	5.53207e+06	5.58151e+06
Radiation Oncology	6.27285e+06	8.42182e+06	8.51252e+06
Radiology (Diagnostic)	9.45344e+06	8.30644e+06	8.37017e+06
Rheumatology	4.72649e+06	4.39378e+06	4.43132e+06
Adult Surgical Specialties	Lifetime NPV - MD Pathway	Lifetime NPV - MD-PhD Pathway with Gap Year	Lifetime NPV - MD-PhD Pathway with Instructor Year
General Surgery	8.68293e+06	7.60974e+06	7.65557e+06
Neurosurgery	1.39056e+07	1.17351e+07	1.16034e+07
OBGYN	7.80204e+06	6.93963e+06	6.98129e+06
Ophthalmology	7.38197e+06	6.56273e+06	6.51733e+06
Orthopedic Surgery	1.17044e+07	1.01078e+07	1.00472e+07
Otolaryngology	9.03955e+06	7.88305e+06	7.83049e+06
Plastic Surgery	1.17551e+07	1.00438e+07	9.95825e+06
Urology	9.28277e+06	8.07398e+06	8.06608e+06
Pediatric Medical Specialties	Lifetime NPV - MD Pathway	Lifetime NPV - MD-PhD Pathway with Gap Year	Lifetime NPV - MD-PhD Pathway with Instructor Year
Adolescent Medicine	4.08392e+06	3.85188e+06	Not available
Pediatric Allergy/Immunology	4.43822e+06	4.13722e+06	4.20868e+06
Pediatric Cardiology	6.39742e+06	5.68026e+06	5.70418e+06
Child and Adolescent Psychiatry	5.07509e+06	4.66256e+06	4.74296e+06
Pediatric Critical Care	6.02937e+06	5.41512e+06	5.46078e+06
Pediatric Emergency Medicine	5.30155e+06	4.84058e+06	4.88935e+06
Pediatric Endocrinology	3.96556e+06	3.74896e+06	3.77139e+06
Pediatric Gastroenterology	5.01067e+06	4.59224e+06	4.62662e+06
General Pediatrics	4.70201e+06	4.38558e+06	4.41988e+06
Pediatric Hematology/Oncology	4.57235e+06	4.22473e+06	4.24535e+06
Pediatric Hospital Medicine	4.3944e+06	4.10143e+06	4.14835e+06
Pediatric Infectious Diseases	4.03293e+06	3.79545e+06	3.81637e+06
Neonatology	5.92525e+06	5.35013e+06	5.42332e+06
Pediatric Nephrology	4.29014e+06	4.00584e+06	4.02826e+06
Pediatric Neurology	4.86029e+06	4.49621e+06	4.53129e+06
Pediatric Pulmonology	4.58684e+06	4.25932e+06	4.30424e+06
Pediatric Rheumatology	4.30953e+06	4.01453e+06	4.03322e+06

## Sheet: Fig 1A
Subspecialty	MD Pathway	MD PhD Pathway	Difference
Rheumatology	4.72649e+06	4.49725e+06	229245
Endocrinology	4.70362e+06	4.47216e+06	231456
Family Medicine	4.96113e+06	4.72687e+06	234261
Allergy/Immunology	4.76928e+06	4.53491e+06	234364
Infectious Diseases	4.71144e+06	4.47208e+06	239363
Psychiatry	5.4248e+06	5.09862e+06	326171
PM&R	5.54354e+06	5.21153e+06	332005
Neurology	5.57486e+06	5.22133e+06	353533
Nephrology	5.47091e+06	5.11706e+06	353856
General Internal Medicine	5.66825e+06	5.30459e+06	363655
Hospitalist Medicine	5.64349e+06	5.27482e+06	368675
Pathology	5.90577e+06	5.48009e+06	425673
Pulmonology	6.09873e+06	5.66314e+06	435594
Emergency Medicine	6.72761e+06	6.19576e+06	531854
Hematology/Oncology	6.67582e+06	6.09828e+06	577537
Critical Care	7.285e+06	6.64374e+06	641263
Gastroenterology	7.41084e+06	6.72278e+06	688058
Radiology (Diagnostic)	9.45344e+06	8.70682e+06	746615
Cardiology	8.04991e+06	7.28337e+06	766538
Anesthesiology	8.45556e+06	7.66653e+06	789035
Dermatology	8.76367e+06	7.87898e+06	884684
Radiation Oncology	9.69064e+06	8.63571e+06	1.05492e+06

## Sheet: Fig 1B
Adult Surgical Specialties	Lifetime NPV - MD Pathway	Lifetime NPV - MD-PhD Pathway	Difference
General Surgery	8.68293e+06	7.80068e+06	882253
Ophthalmology	7.38197e+06	6.7223e+06	659671
OBGYN	7.80204e+06	7.10074e+06	701300
Otolaryngology	9.03955e+06	8.08506e+06	954495
Urology	9.28277e+06	8.2828e+06	999966
Orthopedic Surgery	1.17044e+07	1.03543e+07	1.35012e+06
Plastic Surgery	1.17551e+07	1.03148e+07	1.4403e+06
Neurosurgery	1.39056e+07	1.2066e+07	1.83964e+06

## Sheet: Fig 1C
Pediatric Medical Specialties	Lifetime NPV - MD Pathway	Lifetime NPV - MD-PhD Pathway	Difference
Adolescent Medicine	4.08392e+06	3.94911e+06	134814
Pediatric Endocrinology	3.96556e+06	3.84442e+06	121139
Pediatric Infectious Diseases	4.03293e+06	3.89419e+06	138737
Pediatric Nephrology	4.29014e+06	4.10847e+06	181664
Pediatric Hospital Medicine	4.3944e+06	4.20885e+06	185556
Pediatric Rheumatology	4.30953e+06	4.11986e+06	189667
Pediatric Allergy/Immunology	4.43822e+06	4.24136e+06	196863
General Pediatrics	4.70201e+06	4.48669e+06	215315
Pediatric Pulmonology	4.58684e+06	4.36802e+06	218823
Pediatric Hematology/Oncology	4.57235e+06	4.33633e+06	236022
Pediatric Neurology	4.86029e+06	4.6096e+06	250690
Child and Adolescent Psychiatry	5.07509e+06	4.784e+06	291097
Pediatric Gastroenterology	5.01067e+06	4.71417e+06	296498
Pediatric Emergency Medicine	5.30155e+06	4.96604e+06	335510
Neonatology	5.92525e+06	5.49164e+06	433614
Pediatric Critical Care	6.02937e+06	5.55724e+06	472137
Pediatric Cardiology	6.39742e+06	5.83768e+06	559735

## Sheet: Fig 2
Specialty	Percent MD PhDs of all MD PhDs	MD-PhD Lifetime NPV
Radiation Oncology	0.0446344	8.63571e+06
Pathology	0.0754986	5.48009e+06
Neurology	0.0693257	5.22133e+06
Neurosurgery	0.0574549	1.2066e+07
Dermatology	0.0327635	7.87898e+06
Allergy/Immunology	0.00949668	4.53491e+06
Plastic Surgery	0.00949668	1.03148e+07
Ophthalmology	0.0246914	6.7223e+06
Internal Medicine	0.229345	6.2227e+06
Pediatrics	0.0921178	5.15662e+06
Psychiatry	0.0892688	5.09862e+06
Radiology	0.0417854	8.70682e+06
Urology	0.0151947	8.2828e+06
Anesthesiology	0.042735	7.66653e+06
Otolaryngology	0.0175689	8.08506e+06
General Surgery	0.0550807	7.80068e+06
PM&R	0.00522317	5.21153e+06
OBGYN	0.0204179	7.10074e+06
Orthopedic Surgery	0.0128205	1.03543e+07
Emergency Medicine	0.0232669	6.19576e+06
Family Medicine	0.0128205	4.72687e+06
Pediatric Neurology	0.0189934	4.6096e+06

## Sheet: Fig 3
Specialty	Percent MD PhDs of all MD PhDs	% Reporting >50% Research Effort
Radiation Oncology	0.0446344	0.26
Pathology	0.0754986	0.36
Neurology	0.0693257	0.54
Neurosurgery	0.0574549	0.16
Dermatology	0.0327635	0.28
Allergy/Immunology	0.00949668	0.667
Plastic Surgery	0.00949668	0.136
Ophthalmology	0.0246914	0.31
Internal Medicine	0.229345	0.53
Pediatrics	0.0921178	0.5
Psychiatry	0.0892688	0.5
Radiology	0.0417854	0.12
Urology	0.0151947	0.14
Anesthesiology	0.042735	0.21
Otolaryngology	0.0175689	0.33
General Surgery	0.0550807	0.16
PM&R	0.00522317	0.21
OBGYN	0.0204179	0.25
Orthopedic Surgery	0.0128205	0.1
Emergency Medicine	0.0232669	0.19
Family Medicine	0.0128205	0.1
Pediatric Neurology	0.0189934	0.52

## Sheet: Fig 4
Specialty	MD-PhD Lifetime NPV	% Reporting >50% Research Effort
Radiation Oncology	8.63571e+06	0.26
Pathology	5.48009e+06	0.36
Neurology	5.22133e+06	0.54
Neurosurgery	1.2066e+07	0.16
Dermatology	7.87898e+06	0.28
Allergy/Immunology	4.53491e+06	0.667
Plastic Surgery	1.03148e+07	0.136
Ophthalmology	6.7223e+06	0.31
Internal Medicine	6.2227e+06	0.53
Pediatrics	5.15662e+06	0.5
Psychiatry	5.09862e+06	0.5
Radiology	8.70682e+06	0.12
Urology	8.2828e+06	0.14
Anesthesiology	7.66653e+06	0.21
Otolaryngology	8.08506e+06	0.33
General Surgery	7.80068e+06	0.16
PM&R	5.21153e+06	0.21
OBGYN	7.10074e+06	0.25
Orthopedic Surgery	1.03543e+07	0.1
Emergency Medicine	6.19576e+06	0.19
Family Medicine	4.72687e+06	0.1
Pediatric Neurology	4.6096e+06	0.52
